# Supplementary material for: The child Musicality Index: A child-friendly version of the Goldsmiths Musical Sophistication Index
Source: PLoS One. 2026 Jan 23;21(1):e0339261. doi: 10.1371/journal.pone.0339261 (PMC12829873; doi:10.1371/journal.pone.0339261)
Supplement: S1 Data — (CSV) [file pone.0339261.s001.csv]

cMI question	Original	Origin	Subscale (if applicable)
I like making music or singing many times during the day.	I spend a lot of my free time doing music-related activities.	GMSI	AE
Music is one of the subjects that I'm most interested in.	I enjoy writing about music, for example on blogs and forums.	GMSI	AE
I like learning about new kinds of music.	I'm intrigued by musical styles I'm not familiar with and want to find out more.	GMSI	AE
Music is one of my favorite hobbies.	I have attended _ live music events as an audience member in the past twelve months.	GMSI	AE
I like videos, shows or books about music.	I often read or search the internet for things related to music.	GMSI	AE
If I have to choose, I'd rather listen to music than do other things, like play outside, play video games, or watch tv.	I don't spend much of my disposable income on music.	GMSI	AE
I'm obsessed with music - I couldn't live without it.	Music is kind of an addiction for me - I couldn't live without it.	GMSI	AE
How much do you listen to music?	I listen attentively to music for _ per day.	GMSI	AE
The instrument I play best (including voice) is:	Same as cMI	GMSI	NA
I save and collect music that I like so I can listen to it again.	I keep track of new music that I come across (e.g. new artists or recordings).	GMSI	AE
If someone plays a note on the piano and you can't see what note it is, can you still name it (e.g. say that is a 'C' or an 'F')?	Do you have absolute pitch? Absolute or perfect pitch is the ability to recognise and name an isolated musical tone without a reference tone, e.g. being able to say 'F#' if someone plays that note on the piano.	NA	NA
Music sometimes gives me goosebumps or shivers down my spine.	I sometimes choose music that can trigger shivers down my spine.	GMSI	EM
Listening to music can make me feel happy or sad.	Pieces of music rarely evoke emotions for me.	GMSI	EM
When I play music or sing, it makes me feel good	I often pick certain music to motivate or excite me.	GMSI	EM
I can tell what makes a song special.	I am able to identify what is special about a given musical piece.	GMSI	EM
I can talk about how a song makes me feel	I am able to talk about the emotions that a piece of music evokes for me.	GMSI	EM
Music reminds me of people or places.	Music can evoke my memories of past people and places.	GMSI	EM
I practice music ___ times per week	I engaged in regular, daily practice of a musical instrument (including voice) for_ years.	GMSI	MT
If I practice playing an instrument, I practice for __ at a time.	At the peak of my interest, I practised my primary instrument for _ hours per day.	GMSI	MT
I have been told I am really good at playing an instrument or singing.	I have never been complimented for my talents as a musical performer.	GMSI	MT
I have had lessons about music theory (about scales, keys, and how music is made) for ___.	I have had formal training in music theory for _ years.	GMSI	MT
In my whole life, I have had lessons on how to sing or play an instrument for ___ years.	I have had _ years of formal training on a musical instrument (including voice) during my lifetime.	GMSI	MT
I can play ___ musical instruments (including voice).	I can play _ musical instruments.	GMSI	MT
I am not a musical person.	I would not consider myself a musician.	GMSI	MT
I can move in time with the music I listen to.	Same as cMI	MCQ	NA
Making music is a lot of fun for me.	Same as cMI	MCQ	NA
I like making up my own music.	I like making up new songs	MCQ	NA
I like listening to different sounds of all kinds.	Same as cMI	MCQ	NA
I like making music with other people.	Same as cMI	MCQ	NA
I would like to play more music than I'm currently doing.	I would like to play more music / practice more than I'm currently doing	MCQ	NA
I know when a song is angry or sad, even if I don't understand the words.	Same	MCQ	NA
I can tell if someone is a good singer or not.	I am able to judge whether someone is a good singer or not.	GMSI	PA
I can usually tell when I'm hearing a song for the first time.	I usually know when I'm hearing a song for the first time.	GMSI	PA
When hearing someone perform a song, it is hard for me to tell if they are making a mistake even if I know the song.	I find it difficult to spot mistakes in a performance of a song even if I know the tune.	GMSI	PA
I can talk about how two versions of the same song are different.	I can compare and discuss differences between two performances or versions of the same piece of music.	GMSI	PA
I have trouble knowing a song when someone plays it in a different way.	I have trouble recognizing a familiar song when played in a different way or by a different performer.	GMSI	PA
I can tell when people move out of time with the music.	I can tell when people sing or play out of time with the beat.	GMSI	PA
I can tell when people sing out of tune or play the wrong note.	I can tell when people sing or play out of tune.	GMSI	PA
When I sing, I have no idea if I am singing the right notes.	When I sing, I have no idea whether I'm in tune or not.	GMSI	PA
When I hear a song I can usually tell what style it is, such as pop, rock, or hip hop.	When I hear a piece of music I can usually identify its genre.	GMSI	PA
I can listen to others and make music at the same time.	If somebody starts singing a song I don't know, I can usually join in.	GMSI	SA
I can sing or play music from memory/by heart.	I can sing or play music from memory.	GMSI	SA
I can sing the right notes when I am listening to a song.	I am able to hit the right notes when I sing along with a recording.	GMSI	SA
I can sing along with someone else and make it sound nice.	I am not able to sing in harmony when somebody is singing a familiar tune.	GMSI	SA
I don't like singing in public because I'm afraid that I would sing wrong notes.	I don't like singing in public because I'm afraid that I would sing wrong notes.	GMSI	SA
After I hear a song a few times, I can usually sing it by myself.	After hearing a new song two or three times, I can usually sing it by myself.	GMSI	SA
I only need to hear a new song once and I can sing it back hours later.	I only need to hear a new tune once and I can sing it back hours later.	GMSI	SA
What age did you start to play an instrument? (in years)	What age did you start to play an instrument?	NA	NA
