# Supplementary material for: The child Musicality Index: A child-friendly version of the Goldsmiths Musical Sophistication Index
Source: PLoS One. 2026 Jan 23;21(1):e0339261. doi: 10.1371/journal.pone.0339261 (PMC12829873; doi:10.1371/journal.pone.0339261)
Supplement: S2 Data — (CSV) [file pone.0339261.s002.csv]

Response	Code
Strongly Disagree	1
Disagree	2
Unsure	3
Agree	4
Strongly Agree	5
MSI_38 Response	Code
Never	1
Rarely	2
Sometimes	3
Often	4
Regularly	5
MSI_37 Response	Code
0	1
1	2
2	3
3	4
4	5
5 or more	6
MSI_32 Response	Code
I do not practice music	1
1 every 2 weeks	2
1 every week	3
2 every week	4
Daily	5
MSI_33 Response	Code
I do not practice music	1
15 minutes	2
30 minutes	3
60 minutes	4
2 hours or more	5
MSI_36 Response	Code
I have not had lessons	1
Several months	2
1 year	3
2 years	4
3 years or more	5
MSI_35 Response	Code
I have not had lessons	1
A few months	2
6 months	3
1 year	4
More than 1 year	5
ACQ_65 Response	Code
Yes	1
I'm not sure	2
No	3
